# Supplementary material for: Acceleration of Electrospun PLA Degradation by Addition of Gelatin
Source: Int J Mol Sci. 2023 Feb 10;24(4):3535. doi: 10.3390/ijms24043535 (PMC9966984; doi:10.3390/ijms24043535)
Supplement: Supplementary file 1 [file ijms-24-03535-s001.zip]

Archive with 1 entries (1 files):
- ijms-2149678-supplementary.pdf
